# Supplementary material for: A bacterial effector counteracts host autophagy by promoting degradation of an autophagy component
Source: EMBO J. 2022 May 27;41(13):e110352. doi: 10.15252/embj.2021110352 (PMC9251887; doi:10.15252/embj.2021110352)
Supplement: Supplementary file 2 — Movie EV1 [file EMBJ-41-e110352-s005.zip]

Archive with 5 entries (4 files):
- Movie_EV1.avi
- Movie_EV1_Legend.txt
- __MACOSX/
- __MACOSX/._SupplementalVideo1.avi
- __MACOSX/._Supplemental_Video_1_Legend.txt
