# Supplementary material for: A bacterial effector counteracts host autophagy by promoting degradation of an autophagy component
Source: EMBO J. 2022 May 27;41(13):e110352. doi: 10.15252/embj.2021110352 (PMC9251887; doi:10.15252/embj.2021110352)
Supplement: Supplementary file 2 — Movie EV1 [file EMBJ-41-e110352-s005.zip › Movie_EV1_Legend.txt]

Supplemental Video 1: XopL/SH3P2 puncta are mobile.

Yellow fluorescent protein (YFP) confocal microscopy images show Nicotiana benthamiana leaf epidermal cells transiently expressing VenusN173-XopL in combination with AtSH3P2-VenusC155. The red structures indicate autofluorescence of chloroplasts. Reconstitution of the YFP signal is visible in mobile structures within the cell.
